# Supplementary material for: Hypomagnesemia Is a Risk Factor for Infections after Kidney Transplantation: A Retrospective Cohort Analysis
Source: Nutrients. 2021 Apr 14;13(4):1296. doi: 10.3390/nu13041296 (PMC8070921; doi:10.3390/nu13041296)
Supplement: Supplementary file 1 [file nutrients-13-01296-s001.zip]

Archive with 3 entries (2 files):
- nutrients-1173439-supplementary/
- nutrients-1173439-supplementary/figure S1.pdf
- nutrients-1173439-supplementary/nutrients-1173439-Table s-3.docx
